# Supplementary material for: The Causal Effects of Primary Biliary Cholangitis on Thyroid Dysfunction: A Two-Sample Mendelian Randomization Study
Source: Front Genet. 2021 Dec 10;12:791778. doi: 10.3389/fgene.2021.791778 (PMC8703001; doi:10.3389/fgene.2021.791778)
Supplement: Supplementary file 2 [file DataSheet2.xlsx]

## Sheet: Table S1
			Table S1 Summary information of LDSC in seven traits
Trait	NSNP	Nsample	Prev.	h2o	h2l	λGC	Intcp.
PBC	1134141	13239	0.2088	0.3782	595.943	1.0496	1.0034
TSH	7666442	54288	——	0.1252	——	1.0772	1.0353
FT4	7138715	49269	——	0.1517	——	1.1113	1.0136
Hyperthyroidism	7138916	51668	0.035505	-0.0779	-0.4362	1.0285	1.1134
Hypothyroidism	7191562	53241	0.062637	-0.0289	-0.112	1.0436	1.0829
AITD	9390112	324933	0.002644	0.0003	0.0123	0.9986	0.9985
TC	9291956	411112	0.001854	0.0019	0.1027	1.0075	0.9989

## Sheet: Table S2
										Table S2 Summary information for 25 potiential Ivs
CHR	BP	SNP	A2	A1	Beta.PBC	se.PBC	samplesize.PBC	Pval.PBC	Beta.AIT	se.AIT	samplesize.AIT	Pval.AIT	Beta.TSH	se.TSH	samplesize.TSH	Pval.TSH	Beta.FT4	se.FT4	samplesize.FT4	Pval.FT4	Beta.Hyperthyroidism	se.Hyperthyroidism	samplesize.Hyperthyroidism	Pval.Hyperthyroidism	Beta.Hypothyroidism	se.Hypothyroidism	samplesize.Hypothyroidism	Pval.Hypothyroidism	Beta.TC	se.TC	samplesize.TC	Pval.TC	F
7	128594183	rs10488631	T	C	0.459827	0.0465409	13239	5.07975e-23	0.00028572	0.0017535	324933	0.870565	0.0263	0.01	54288	0.008366	-0.0036	0.0107	49269	0.7356	-0.0761	0.0548	51668	0.165	0.459827	0.0405	53241	0.03309	0.154317	0.0772014	411112	0.04562	97.6158
12	112072424	rs11065987	A	G	0.179735	0.0325004	13239	3.1981e-08	0.0049067	0.0017651	324933	0.00543876	0.0273	0.0064	54288	2.299e-05	0.0024	0.0068	48195	0.7226	-0.0513	0.0324	48508	0.1128	NA	NA	NA	NA	-0.0263498	0.0521397	411112	0.6133	30.5835
16	11187783	rs12924729	G	A	-0.271809	0.0356332	13239	2.385e-14	-0.0019853	0.001758	324933	0.25878	0.008	0.0064	54288	0.21	-0.0022	0.0069	49269	0.7482	-0.0269	0.0326	51668	0.4093	0.0083	0.0261	48969	0.7496	-0.0252778	0.0550658	411112	0.6462	58.1858
3	16955259	rs1372072	G	A	0.179985	0.0327758	13239	3.98734e-08	-0.0028601	0.0017551	324933	0.103191	-0.0004	0.0063	54288	0.9467	-0.0043	0.0067	49269	0.5283	0.0082	0.0318	51668	0.7971	0.0158	0.0261	53241	0.5453	-0.0356567	0.0538657	411112	0.508	30.1556
1	197704717	rs17641524	C	T	0.255185	0.0375019	13239	1.01345e-11	-0.00084728	0.00175	324933	0.628261	0.0121	0.0078	51018	0.122	-0.0095	0.0086	49269	0.2704	0.0094	0.0376	51668	0.802	0.0191	0.0306	53241	0.5327	0.0231663	0.0632576	411112	0.7142	46.3023
12	6440009	rs1800693	C	T	-0.194799	0.032403	13239	1.83513e-09	0.0013843	0.0017532	324933	0.429754	-0.004	0.0065	50974	0.5406	0.0126	0.0069	49269	0.06673	-0.0372	0.034	44967	0.2749	-0.028	0.0271	45386	0.3022	0.0859024	0.063394	360352	0.1754	36.1413
22	39747780	rs2069235	G	A	0.237362	0.035481	13239	2.23434e-11	0.00038146	0.0017792	324933	0.830231	-0.0017	0.0068	54288	0.7997	-0.0002	0.0072	49269	0.9801	-0.014	0.0341	51668	0.682	0.013	0.0281	48969	0.6428	0.0453112	0.0564062	411112	0.4218	44.7538
3	119219934	rs2293370	G	A	-0.34814	0.0443656	13239	4.25884e-15	-0.00059873	0.0017588	324933	0.73355	-0.0011	0.0077	54288	0.8898	-0.0029	0.0083	49269	0.7275	-0.0378	0.0384	51668	0.3242	-0.0259	0.0313	53241	0.4081	0.12613	0.0632224	411112	0.04604	61.5764
14	103566785	rs2297067	C	T	0.324038	0.0364664	13239	6.33899e-19	0.00051705	0.0017514	324933	0.767839	-0.002	0.0077	52048	0.7981	0.003	0.0072	46857	0.6787	0.0449	0.0368	46203	0.2233	-0.0114	0.0315	46593	0.7185	0.0649653	0.0705597	360352	0.3572	78.9597
19	10475652	rs2304256	C	A	-0.241435	0.0373758	13239	1.04937e-10	-0.0037649	0.0017505	324933	0.031492	-0.0143	0.0073	50174	0.04922	-0.0088	0.0078	44902	0.2595	0.0176	0.0367	44260	0.6314	-0.0479	0.0291	48969	0.09957	-0.115736	0.0699576	360352	0.09805	41.7272
6	32530198	rs35464393	C	T	-0.388018	0.0534412	13239	3.85216e-13	0.0037934	0.0017545	324933	0.0306126	-0.0187	0.0075	53606	0.01255	0.0012	0.0081	48847	0.8847	0.0088	0.0375	48106	0.815	-0.0951	0.0311	52826	0.002205	-0.0546776	0.0611578	411112	0.3713	52.7171
19	50926742	rs3745516	G	A	0.332392	0.0356822	13239	1.21534e-20	0.0020365	0.0018208	324933	0.263378	0.004	0.0076	47992	0.6	-0.0122	0.008	44879	0.1268	0.0037	0.0364	46203	0.9197	0.0279	0.0311	46593	0.3706	0.10634	0.0715833	360352	0.1374	86.776
2	191543962	rs3771317	T	C	0.344157	0.0450977	13239	2.32275e-14	0.0018303	0.0017896	324933	0.306429	0.011	0.0095	52047	0.2471	0.0071	0.0105	44902	0.4995	0.0823	0.0481	51668	0.08695	0.0656	0.0376	53241	0.08138	0.131933	0.0724306	411112	0.06853	58.2378
16	11347858	rs4780355	T	C	-0.245134	0.0364432	13239	1.73851e-11	-0.0015739	0.0017855	324933	0.378051	-0.0049	0.0067	54288	0.4661	-0.0092	0.0072	49269	0.1978	-0.0123	0.0333	51668	0.7116	-0.0701	0.0287	48969	0.01462	0.0389488	0.0558162	411112	0.4853	45.2451
3	159745863	rs485499	T	C	-0.345311	0.034509	13239	1.42831e-23	-0.002879	0.0017572	324933	0.10134	-0.0095	0.0062	54288	0.1259	-0.006	0.0066	49269	0.3664	0.0285	0.0316	51668	0.3668	-0.0311	0.0256	53241	0.2254	0.0367677	0.0521873	411112	0.4811	100.128
11	118741842	rs4938573	T	C	-0.332261	0.0447638	13239	1.14901e-13	-0.00043632	0.001758	324933	0.803993	0.0018	0.0076	54288	0.8121	0.0019	0.0067	49269	0.7818	0.0438	0.0367	51668	0.2334	0.0195	0.032	48969	0.5423	-0.0576291	0.0662403	411112	0.3843	55.094
11	64115137	rs510372	C	T	-0.205672	0.034132	13239	1.68292e-09	-0.0020322	0.0017527	324933	0.246275	0.0076	0.0062	54288	0.2252	-0.0037	0.0081	49269	0.6426	-0.0064	0.033	48508	0.8458	-0.0428	0.026	48969	0.09984	-0.187889	0.0647619	360352	0.003717	36.3101
1	67820194	rs6679356	T	C	0.416998	0.0381197	13239	7.48812e-28	-0.00084525	0.0017841	324933	0.635653	-0.003	0.0081	51018	0.7096	-0.0063	0.0082	49269	0.4422	-0.0471	0.0397	51668	0.2351	0.0013	0.032	53241	0.9677	0.193756	0.063242	411112	0.002186	119.665
4	103551603	rs7665090	G	A	-0.198939	0.0323963	13239	8.21082e-10	0.0023293	0.0017567	324933	0.18485	0.0002	0.0062	52047	0.9702	-0.0104	0.0066	47314	0.1155	-0.022	0.0317	51668	0.4867	0.0001	0.0249	53241	0.9975	-0.0624075	0.0513901	411112	0.2246	37.7094
6	32657578	rs7774434	T	C	0.51802	0.0327504	13239	2.36768e-56	-0.0033104	0.0017583	324933	0.0597448	0.0019	0.0073	47651	0.7901	0.0049	0.0079	42619	0.5348	-0.0187	0.0344	44161	0.5874	-0.0118	0.0289	48729	0.684	0.0961806	0.0569331	411112	0.09115	250.184
5	35943042	rs860413	A	C	-0.247949	0.0376861	13239	4.7261e-11	-0.0014205	0.0017477	324933	0.416332	-0.0169	0.0068	53074	0.01321	0.0056	0.0073	47985	0.4479	0.078	0.0348	50420	0.02496	0.015	0.0273	51979	0.5817	-0.0641009	0.0584035	411112	0.2724	43.2874
14	68753593	rs911263	T	C	-0.218529	0.0365505	13239	2.2475e-09	0.003948	0.0017932	324933	0.0276885	-0.0078	0.0066	54288	0.2369	0.0201	0.0081	49269	0.01336	0.0093	0.0339	48508	0.7845	-0.073	0.0283	48969	0.01004	0.0175452	0.0563199	411112	0.7554	35.7464
6	33049211	rs928976	C	T	0.422912	0.0341849	13239	3.73677e-35	0.00027545	0.001781	324933	0.877088	0.0273	0.008	52048	0.0006868	0.007	0.0084	49269	0.4045	0.0026	0.0429	46203	0.9522	NA	NA	NA	NA	0.0560414	0.0626047	411112	0.3707	153.049
17	37976469	rs9303277	C	T	0.215434	0.0323021	13239	2.56942e-11	-0.00076648	0.001758	324933	0.662842	0.0021	0.0061	54288	0.7285	-0.0086	0.0065	49269	0.1879	0.0173	0.0316	48508	0.5834	-0.0145	0.0256	48969	0.571	-0.0736221	0.0512812	411112	0.1511	44.4802
13	50811220	rs9591325	T	C	-0.48988	0.0758756	13239	1.07255e-10	-0.0018036	0.0017294	324933	0.296996	0.0069	0.0119	54288	0.5615	0.0067	0.0132	46857	0.6115	0.0642	0.0664	48508	0.3337	0.0189	0.0511	48969	0.7107	0.0795845	0.0975718	411112	0.4147	41.6845

## Sheet: Table S3
			Table S3 Summary information of MR analysize on PBC and AITD
		MR for PBC on AITD
outcome	exposure	method	nsnp	b	se	pval	or	or_lci95	or_uci95
AIT	PBC	Inverse variance weighted (multiplicative random effects)	25	0.00231613	0.00137446	0.0919659	1.00232	0.999622	1.00502
AIT	PBC	Inverse variance weighted (fixed effects)	25	0.00231613	0.00114135	0.0424286	1.00232	1.00008	1.00456
AIT	PBC	Weighted median	25	0.00203111	0.00157121	0.196115	1.00203	0.998752	1.00533
AIT	PBC	MR Egger	25	-0.00451811	0.00462551	0.338841	0.995492	0.986508	1.00456
		MR for AITD on PBC
outcome	exposure	method	nsnp	b	se	pval	or	or_lci95	or_uci95
PBC	AIT	Inverse variance weighted (multiplicative random effects)	2	-3.84732	1.10698	0.000509851	0.0213368	0.00243698	0.186812
PBC	AIT	Inverse variance weighted (fixed effects)	2	-3.84732	2.37729	0.105584	0.0213368	0.000202086	2.25279

## Sheet: Table S4
				Table S4 Summary information of MR analysize on PBC and TSH
		MR for PBC on TSH
outcome	exposure	method	nsnp	b	se	pval	or	or_lci95	or_uci95
TSH	PBC	Inverse variance weighted (multiplicative random effects)	25	0.0146304	0.00765387	0.055939	1.01474	0.999629	1.03008
TSH	PBC	Inverse variance weighted (fixed effects)	25	0.0146304	0.00496917	0.00323748	1.01474	1.0049	1.02467
TSH	PBC	Weighted median	25	0.00713099	0.00782563	0.362171	1.00716	0.991032	1.02354
TSH	PBC	MR Egger	25	-0.0032353	0.0277393	0.908164	0.99677	0.944023	1.05246
		MR for PBC on TSH after excluding outliers
outcome	exposure	method	nsnp	b	se	pval	or	or_lci95	or_uci95
TSH	PBC	Inverse variance weighted (multiplicative random effects)	23	0.016327	0.00620853	0.00854412	1.01646	1.00417	1.02891
TSH	PBC	Inverse variance weighted (fixed effects)	23	0.016327	0.00520158	0.00169607	1.01646	1.00615	1.02688
TSH	PBC	Weighted median	23	0.00950998	0.0077542	0.220037	1.00956	0.994196	1.02515
TSH	PBC	MR Egger	23	0.0342074	0.0232272	0.155655	1.0348	0.988746	1.083
		MR for TSH on PBC
outcome	exposure	method	nsnp	b	se	pval	or	or_lci95	or_uci95
PBC	TSH	Inverse variance weighted (multiplicative random effects)	38	0.0444438	0.13209	0.73652	1.04545	0.806983	1.35438
PBC	TSH	Inverse variance weighted (fixed effects)	38	0.0444438	0.0928159	0.632054	1.04545	0.871556	1.25403
PBC	TSH	Weighted median	38	0.0763034	0.142098	0.591284	1.07929	0.819957	1.42064
PBC	TSH	MR Egger	38	0.0181877	0.325191	0.955707	1.01835	0.538383	1.92622
		MR for TSH on PBC after excluding outliers
outcome	exposure	method	nsnp	b	se	pval	or	or_lci95	or_uci95
PBC	TSH	Inverse variance weighted (multiplicative random effects)	36	0.0486116	0.099259	0.624314	1.04981	0.864213	1.27527
PBC	TSH	Inverse variance weighted (fixed effects)	36	0.0486116	0.0937576	0.604122	1.04981	0.873582	1.26159
PBC	TSH	Weighted median	36	0.0770363	0.136949	0.573763	1.08008	0.819633	1.42329
PBC	TSH	MR Egger	36	0.0934907	0.246183	0.706485	1.098	0.677715	1.77892

## Sheet: Table S5
				Table S5 Summary information of MR analysize on PBC and FT4
		MR for PBC on FT4
outcome	exposure	method	nsnp	b	se	pval	or	or_lci95	or_uci95
FT4	PBC	Inverse variance weighted (multiplicative random effects)	25	0.00471659	0.00537568	0.380273	1.00473	0.994197	1.01537
FT4	PBC	Inverse variance weighted (fixed effects)	25	0.00471659	0.00531534	0.374888	1.00473	0.994315	1.01525
FT4	PBC	Weighted median	25	0.00667036	0.00747488	0.372195	1.00669	0.991924	1.02168
FT4	PBC	MR Egger	25	-0.00266282	0.0196247	0.893249	0.997341	0.959707	1.03645
		MR for FT4 on PBC
outcome	exposure	method	nsnp	b	se	pval	or	or_lci95	or_uci95
PBC	FT4	Inverse variance weighted (multiplicative random effects)	17	-0.241038	0.136894	0.0782778	0.785812	0.600886	1.02765
PBC	FT4	Inverse variance weighted (fixed effects)	17	-0.241038	0.129385	0.062468	0.785812	0.609795	1.01263
PBC	FT4	Weighted median	17	-0.377307	0.189992	0.0470435	0.685705	0.478076	0.983508
PBC	FT4	MR Egger	17	-0.31741	0.336906	0.361052	0.728032	0.376158	1.40906

## Sheet: Table S6
				Table S6 Summary information of MR analysize on PBC and Hyperthyroidism
		MR for PBC on Hyperthyroidism
outcome	exposure	method	nsnp	b	se	pval	or	or_lci95	or_uci95
Hypo	PBC	Inverse variance weighted (multiplicative random effects)	25	-0.0156284	0.0245103	0.523718	0.984493	0.938316	1.03294
Hypo	PBC	Inverse variance weighted (fixed effects)	25	-0.0156284	0.0251258	0.533939	0.984493	0.937185	1.03419
Hypo	PBC	Weighted median	25	0.00745293	0.035998	0.835981	1.00748	0.938961	1.081
Hypo	PBC	MR Egger	25	-0.0696142	0.0920319	0.45708	0.932754	0.778803	1.11714
		MR for Hyperthyroidism on PBC
outcome	exposure	method	nsnp	b	se	pval	or	or_lci95	or_uci95
PBC	Hypo	Inverse variance weighted (multiplicative random effects)	7	0.00290722	0.0461033	0.94972	1.00291	0.91626	1.09776
PBC	Hypo	Inverse variance weighted (fixed effects)	7	0.00290722	0.0572024	0.959466	1.00291	0.896543	1.1219
PBC	Hypo	Weighted median	7	-0.0021728	0.0724676	0.976081	0.99783	0.864886	1.15121
PBC	Hypo	MR Egger	7	0.0863804	0.288215	0.776459	1.09022	0.619699	1.918

## Sheet: Table S7
				Table S7 Summary information of MR analysize on PBC and Hypothyroidism
		MR for PBC on Hypothyroidism
outcome	exposure	method	nsnp	b	se	pval	or	or_lci95	or_uci95
Hyper	PBC	Inverse variance weighted (multiplicative random effects)	23	0.0430721	0.0278305	0.121704	1.04401	0.98859	1.10254
Hyper	PBC	Inverse variance weighted (fixed effects)	23	0.0430721	0.0213383	0.0435359	1.04401	1.00125	1.0886
Hyper	PBC	Weighted median	23	0.0496369	0.0315934	0.116156	1.05089	0.98691	1.11902
Hyper	PBC	MR Egger	23	-0.092248	0.103993	0.385095	0.911879	0.743732	1.11804
		MR for PBC on Hypothyroidism after excluding outliers
outcome	exposure	method	nsnp	b	se	pval	or	or_lci95	or_uci95
Hyper	PBC	Inverse variance weighted (multiplicative random effects)	22	0.0654424	0.0234054	0.0051733	1.06763	1.01976	1.11775
Hyper	PBC	Inverse variance weighted (fixed effects)	22	0.0654424	0.0221602	0.00314554	1.06763	1.02225	1.11502
Hyper	PBC	Weighted median	22	0.0673989	0.0326118	0.0387621	1.06972	1.00316	1.1407
Hyper	PBC	MR Egger	22	-0.00162932	0.0911401	0.985914	0.998372	0.83505	1.19364
		MR for Hypothyroidism on PBC
outcome	exposure	method	nsnp	b	se	pval	or	or_lci95	or_uci95
PBC	Hyper	Inverse variance weighted (multiplicative random effects)	6	-0.0401709	0.0535668	0.453301	0.960625	0.864882	1.06697
PBC	Hyper	Inverse variance weighted (fixed effects)	6	-0.0401709	0.0756625	0.595472	0.960625	0.828226	1.11419
PBC	Hyper	Weighted median	6	-0.0561626	0.093088	0.54629	0.945385	0.788412	1.13361
PBC	Hyper	MR Egger	6	0.183266	0.295125	0.568248	1.20113	0.67356	2.14194

## Sheet: Table S8
				Table S8 Summary information of MR analysize on PBC and TC
		MR for PBC on TC
outcome	exposure	method	nsnp	b	se	pval	or	or_lci95	or_uci95
THCA	PBC	Inverse variance weighted (multiplicative random effects)	25	0.100668	0.0563718	0.0741327	1.10591	0.990228	1.23511
THCA	PBC	Inverse variance weighted (fixed effects)	25	0.100668	0.0415254	0.0153395	1.10591	1.01947	1.19968
THCA	PBC	Weighted median	25	0.128067	0.0665657	0.0543655	1.13663	0.997567	1.29508
THCA	PBC	MR Egger	25	0.21765	0.202689	0.294044	1.24315	0.835587	1.84951
		MR for TC on PBC
outcome	exposure	method	nsnp	b	se	pval	or	or_lci95	or_uci95
PBC	THCA	Inverse variance weighted (multiplicative random effects)	3	0.0252104	0.00988024	0.0107231	1.02553	1.00586	1.04558
PBC	THCA	Inverse variance weighted (fixed effects)	3	0.0252104	0.0458454	0.582389	1.02553	0.937399	1.12195
PBC	THCA	Weighted median	3	0.0291366	0.050825	0.566461	1.02957	0.934507	1.13429
PBC	THCA	MR Egger	3	0.0649551	0.185163	0.785213	1.06711	0.742328	1.53399
